# Supplementary material for: Relief Modeling in the Restoration of Extractive Activities Using Drone Imagery
Source: Sensors (Basel). 2023 Feb 13;23(4):2097. doi: 10.3390/s23042097 (PMC9963660; doi:10.3390/s23042097)
Supplement: Supplementary file 1 [file sensors-23-02097-s001.zip]

Archive with 45 entries (35 files):
- 05_Russell_Sup_Mat_v5.pdf
- Volume_Tool/
- Volume_Tool/commondata/
- Volume_Tool/commondata/datos/
- Volume_Tool/commondata/datos/LIMITE_AREA.CPG
- Volume_Tool/commondata/datos/LIMITE_AREA.dbf
- Volume_Tool/commondata/datos/LIMITE_AREA.prj
- Volume_Tool/commondata/datos/LIMITE_AREA.sbn
- Volume_Tool/commondata/datos/LIMITE_AREA.sbx
- Volume_Tool/commondata/datos/LIMITE_AREA.shp
- Volume_Tool/commondata/datos/LIMITE_AREA.shp.xml
- Volume_Tool/commondata/datos/LIMITE_AREA.shx
- Volume_Tool/commondata/datos/PUNTOS_F.CPG
- Volume_Tool/commondata/datos/PUNTOS_F.dbf
- Volume_Tool/commondata/datos/PUNTOS_F.prj
- Volume_Tool/commondata/datos/PUNTOS_F.sbn
- Volume_Tool/commondata/datos/PUNTOS_F.sbx
- Volume_Tool/commondata/datos/PUNTOS_F.shp
- Volume_Tool/commondata/datos/PUNTOS_F.shp.xml
- Volume_Tool/commondata/datos/PUNTOS_F.shx
- Volume_Tool/commondata/raster_data/
- Volume_Tool/commondata/raster_data1/
- Volume_Tool/commondata/raster_data1/info/
- Volume_Tool/commondata/raster_data1/info/arc.dir
- Volume_Tool/commondata/raster_data/info/
- Volume_Tool/commondata/raster_data/info/arc.dir
- Volume_Tool/commondata/raster_data/info/arc0000.dat
- Volume_Tool/commondata/raster_data/info/arc0000.nit
- Volume_Tool/commondata/raster_data/info/arc0001.dat
- Volume_Tool/commondata/raster_data/info/arc0001.nit
- Volume_Tool/commondata/raster_data/mde_area/
- Volume_Tool/commondata/raster_data/mde_area.aux.xml
- Volume_Tool/commondata/raster_data/mde_area.ovr
- Volume_Tool/commondata/raster_data/mde_area/dblbnd.adf
- Volume_Tool/commondata/raster_data/mde_area/hdr.adf
- Volume_Tool/commondata/raster_data/mde_area/metadata.xml
- Volume_Tool/commondata/raster_data/mde_area/prj.adf
- Volume_Tool/commondata/raster_data/mde_area/sta.adf
- Volume_Tool/commondata/raster_data/mde_area/w001001.adf
- Volume_Tool/commondata/raster_data/mde_area/w001001x.adf
- Volume_Tool/VOLUME_TOOLS/
- Volume_Tool/VOLUME_TOOLS/MODEL/
- Volume_Tool/VOLUME_TOOLS/MODEL/MODELO.tbx
- Volume_Tool/VOLUME_TOOLS/VOLUME.rlt
- Volume_Tool/VOLUME_TOOLS/VOLUME.tbx
