# Supplementary material for: Relief Modeling in the Restoration of Extractive Activities Using Drone Imagery
Source: Sensors (Basel). 2023 Feb 13;23(4):2097. doi: 10.3390/s23042097 (PMC9963660; doi:10.3390/s23042097)
Supplement: Supplementary file 1 [file sensors-23-02097-s001.zip › Volume_Tool/commondata/datos/LIMITE_AREA.prj]

PROJCS["ETRS89 / UTM zone 31N",GEOGCS["ETRS89",DATUM["European Terrestrial Reference System 1989",SPHEROID["GRS 1980",6378137.0,298.257222101]],PRIMEM["Greenwich",0.0],UNIT["degree",0.0174532925199433]],PROJECTION["Transverse_Mercator"],PARAMETER["false_easting",500000.0],PARAMETER["false_northing",0.0],PARAMETER["central_meridian",3.0],PARAMETER["scale_factor",0.9996],PARAMETER["latitude_of_origin",0.0],UNIT["m",1.0]]
