# Supplementary material for: Relief Modeling in the Restoration of Extractive Activities Using Drone Imagery
Source: Sensors (Basel). 2023 Feb 13;23(4):2097. doi: 10.3390/s23042097 (PMC9963660; doi:10.3390/s23042097)
Supplement: Supplementary file 1 [file sensors-23-02097-s001.zip › Volume_Tool/commondata/datos/LIMITE_AREA.shp.xml]

<?xml version="1.0" encoding="UTF-8"?>
<metadata xml:lang="es"><Esri><CreaDate>20230111</CreaDate><CreaTime>16234200</CreaTime><ArcGISFormat>1.0</ArcGISFormat><SyncOnce>TRUE</SyncOnce><DataProperties><lineage><Process ToolSource="c:\program files (x86)\arcgis\desktop10.7\ArcToolbox\Toolboxes\Data Management Tools.tbx\CalculateField" Date="20220530" Time="165016">CalculateField FOCUS_EXTRACTIVES LIMITE 87 VB #</Process><Process ToolSource="c:\program files (x86)\arcgis\desktop10.7\ArcToolbox\Toolboxes\3D Analyst Tools.tbx\PolygonVolume" Date="20220530" Time="170030">PolygonVolume TIN FOCUS_EXTRACTIVES LIMITE BELOW Volume SArea 0</Process></lineage><itemProps><itemLocation><linkage Sync="TRUE">file://\\LAPTOP-5FGQQOB9\C$\Users\Usser\Desktop\HERRAMIENTA_VOLUMEN\HERRAMIENTA\VOLUME\commondata\datos\LIMITE_AREA</linkage><protocol Sync="TRUE">Local Area Network</protocol></itemLocation></itemProps><copyHistory><copy source="C:\Users\Usser\Desktop\HERRAMIENTA_VOLUMEN\DATOS\LIMITE_AREA" dest="\\LAPTOP-5FGQQOB9\C$\Users\Usser\Desktop\HERRAMIENTA_VOLUMEN\HERRAMIENTA\VOLUME\commondata\datos\LIMITE_AREA" date="20230111" time="16234200"></copy></copyHistory></DataProperties></Esri></metadata>
