# Supplementary material for: Relief Modeling in the Restoration of Extractive Activities Using Drone Imagery
Source: Sensors (Basel). 2023 Feb 13;23(4):2097. doi: 10.3390/s23042097 (PMC9963660; doi:10.3390/s23042097)
Supplement: Supplementary file 1 [file sensors-23-02097-s001.zip › Volume_Tool/commondata/raster_data/info/arc0000.dat]

../mde_area/dblbnd.adf                                                          
