# Supplementary material for: Relief Modeling in the Restoration of Extractive Activities Using Drone Imagery
Source: Sensors (Basel). 2023 Feb 13;23(4):2097. doi: 10.3390/s23042097 (PMC9963660; doi:10.3390/s23042097)
Supplement: Supplementary file 1 [file sensors-23-02097-s001.zip › Volume_Tool/commondata/raster_data/mde_area.aux.xml]

<PAMDataset>
  <Metadata>
    <MDI key="DataType">Generic</MDI>
  </Metadata>
  <Metadata domain="Esri">
    <MDI key="PyramidResamplingType">NEAREST</MDI>
  </Metadata>
  <PAMRasterBand band="1">
    <Description>Band_1</Description>
    <NoDataValue>0.00000000000000E+00</NoDataValue>
    <Metadata>
      <MDI key="BandName">Band_1</MDI>
      <MDI key="RepresentationType">ATHEMATIC</MDI>
    </Metadata>
  </PAMRasterBand>
</PAMDataset>
