# Supplementary material for: Relief Modeling in the Restoration of Extractive Activities Using Drone Imagery
Source: Sensors (Basel). 2023 Feb 13;23(4):2097. doi: 10.3390/s23042097 (PMC9963660; doi:10.3390/s23042097)
Supplement: Supplementary file 1 [file sensors-23-02097-s001.zip › Volume_Tool/commondata/raster_data/mde_area/metadata.xml]

<?xml version="1.0" encoding="UTF-8"?>
<metadata xml:lang="es"><Esri><CreaDate>20230111</CreaDate><CreaTime>16234200</CreaTime><ArcGISFormat>1.0</ArcGISFormat><SyncOnce>FALSE</SyncOnce><DataProperties><itemProps><itemName Sync="TRUE">MDE_AREA</itemName><itemLocation><linkage Sync="TRUE">file://\\LAPTOP-5FGQQOB9\C$\Users\Usser\Desktop\HERRAMIENTA_VOLUMEN\HERRAMIENTA\VOLUME\commondata\raster_data\mde_area</linkage><protocol Sync="TRUE">Local Area Network</protocol></itemLocation><imsContentType Sync="TRUE">002</imsContentType><nativeExtBox><westBL Sync="TRUE">292858.163546</westBL><eastBL Sync="TRUE">293090.513546</eastBL><southBL Sync="TRUE">4511592.754830</southBL><northBL Sync="TRUE">4511921.704830</northBL><exTypeCode Sync="TRUE">1</exTypeCode></nativeExtBox></itemProps><coordRef><type Sync="TRUE">Projected</type><geogcsn Sync="TRUE">GCS_ETRS_1989</geogcsn><csUnits Sync="TRUE">Linear Unit: Meter (1.000000)</csUnits><projcsn Sync="TRUE">ETRS_1989_UTM_Zone_31N</projcsn><peXml Sync="TRUE">&lt;ProjectedCoordinateSystem xsi:type='typens:ProjectedCoordinateSystem' xmlns:xsi='http://www.w3.org/2001/XMLSchema-instance' xmlns:xs='http://www.w3.org/2001/XMLSchema' xmlns:typens='http://www.esri.com/schemas/ArcGIS/10.7'&gt;&lt;WKT&gt;PROJCS[&amp;quot;ETRS_1989_UTM_Zone_31N&amp;quot;,GEOGCS[&amp;quot;GCS_ETRS_1989&amp;quot;,DATUM[&amp;quot;D_ETRS_1989&amp;quot;,SPHEROID[&amp;quot;GRS_1980&amp;quot;,6378137.0,298.257222101]],PRIMEM[&amp;quot;Greenwich&amp;quot;,0.0],UNIT[&amp;quot;Degree&amp;quot;,0.0174532925199433]],PROJECTION[&amp;quot;Transverse_Mercator&amp;quot;],PARAMETER[&amp;quot;False_Easting&amp;quot;,500000.0],PARAMETER[&amp;quot;False_Northing&amp;quot;,0.0],PARAMETER[&amp;quot;Central_Meridian&amp;quot;,3.0],PARAMETER[&amp;quot;Scale_Factor&amp;quot;,0.9996],PARAMETER[&amp;quot;Latitude_Of_Origin&amp;quot;,0.0],UNIT[&amp;quot;Meter&amp;quot;,1.0]],VERTCS[&amp;quot;Unknown VCS&amp;quot;,VDATUM[&amp;quot;Unknown&amp;quot;],PARAMETER[&amp;quot;Vertical_Shift&amp;quot;,0.0],PARAMETER[&amp;quot;Direction&amp;quot;,1.0],UNIT[&amp;quot;Meter&amp;quot;,1.0]]&lt;/WKT&gt;&lt;XOrigin&gt;-5120900&lt;/XOrigin&gt;&lt;YOrigin&gt;-9998100&lt;/YOrigin&gt;&lt;XYScale&gt;450445547.3910538&lt;/XYScale&gt;&lt;ZOrigin&gt;-100000&lt;/ZOrigin&gt;&lt;ZScale&gt;10000&lt;/ZScale&gt;&lt;MOrigin&gt;-100000&lt;/MOrigin&gt;&lt;MScale&gt;10000&lt;/MScale&gt;&lt;XYTolerance&gt;0.001&lt;/XYTolerance&gt;&lt;ZTolerance&gt;0.001&lt;/ZTolerance&gt;&lt;MTolerance&gt;0.001&lt;/MTolerance&gt;&lt;HighPrecision&gt;true&lt;/HighPrecision&gt;&lt;WKID&gt;25831&lt;/WKID&gt;&lt;LatestWKID&gt;25831&lt;/LatestWKID&gt;&lt;/ProjectedCoordinateSystem&gt;</peXml></coordRef><RasterProperties><General><PixelDepth Sync="TRUE">32</PixelDepth><HasColormap Sync="TRUE">FALSE</HasColormap><CompressionType Sync="TRUE">None</CompressionType><NumBands Sync="TRUE">1</NumBands><Format Sync="TRUE">GRID</Format><HasPyramids Sync="TRUE">TRUE</HasPyramids><SourceType Sync="TRUE">continuous</SourceType><PixelType Sync="TRUE">floating point</PixelType><NoDataValue Sync="TRUE">0</NoDataValue></General></RasterProperties><lineage><Process ToolSource="c:\program files (x86)\arcgis\desktop10.7\ArcToolbox\Toolboxes\Data Management Tools.tbx\Clip" Date="20221203" Time="102918">Clip mde_15cm_v2.tif "292858.201660142 4511592.74293756 293090.423666894 4511921.61731042" "C:\Users\Usser\Desktop\CLASES_MASTER\MODULO VII\TFM\MATERIAL\PROYECTO\MODELO_VOLUMETRICO\RASTER\MDE_AREA" LIMITE_AREA 0.000000e+00 ClippingGeometry NO_MAINTAIN_EXTENT</Process></lineage><copyHistory><copy source="C:\Users\Usser\Desktop\HERRAMIENTA_VOLUMEN\DATOS\mde_area" dest="\\LAPTOP-5FGQQOB9\C$\Users\Usser\Desktop\HERRAMIENTA_VOLUMEN\HERRAMIENTA\VOLUME\commondata\raster_data\mde_area" date="20230111" time="16234200"></copy></copyHistory></DataProperties><SyncDate>20221203</SyncDate><SyncTime>10291600</SyncTime><ModDate>20221203</ModDate><ModTime>10291600</ModTime></Esri><dataIdInfo><envirDesc Sync="TRUE"> Version 6.2 (Build 9200) ; Esri ArcGIS 10.7.0.10348</envirDesc><dataLang><languageCode value="spa" Sync="TRUE"></languageCode><countryCode value="PER" Sync="TRUE"></countryCode></dataLang><idCitation><resTitle Sync="TRUE">MDE_AREA</resTitle><presForm><PresFormCd value="005" Sync="TRUE"></PresFormCd></presForm></idCitation><spatRpType><SpatRepTypCd value="002" Sync="TRUE"></SpatRepTypCd></spatRpType><dataExt><geoEle><GeoBndBox esriExtentType="search"><exTypeCode Sync="TRUE">1</exTypeCode><westBL Sync="TRUE">0.547018</westBL><eastBL Sync="TRUE">0.549876</eastBL><northBL Sync="TRUE">40.732240</northBL><southBL Sync="TRUE">40.729221</southBL></GeoBndBox></geoEle></dataExt></dataIdInfo><mdLang><languageCode value="spa" Sync="TRUE"></languageCode><countryCode value="PER" Sync="TRUE"></countryCode></mdLang><mdChar><CharSetCd value="004" Sync="TRUE"></CharSetCd></mdChar><distInfo><distFormat><formatName Sync="TRUE">Raster Dataset</formatName></distFormat></distInfo><mdHrLv><ScopeCd value="005" Sync="TRUE"></ScopeCd></mdHrLv><mdHrLvName Sync="TRUE">dataset</mdHrLvName><refSysInfo><RefSystem><refSysID><identCode code="25831" Sync="TRUE"></identCode><idCodeSpace Sync="TRUE">EPSG</idCodeSpace><idVersion Sync="TRUE">5.1(4.0.0)</idVersion></refSysID></RefSystem></refSysInfo><spatRepInfo><Georect><cellGeo><CellGeoCd Sync="TRUE" value="002"></CellGeoCd></cellGeo><numDims Sync="TRUE">2</numDims><tranParaAv Sync="TRUE">1</tranParaAv><chkPtAv Sync="TRUE">0</chkPtAv><cornerPts><pos Sync="TRUE">292858.163546 4511592.754830</pos></cornerPts><cornerPts><pos Sync="TRUE">292858.163546 4511921.704830</pos></cornerPts><cornerPts><pos Sync="TRUE">293090.513546 4511921.704830</pos></cornerPts><cornerPts><pos Sync="TRUE">293090.513546 4511592.754830</pos></cornerPts><centerPt><pos Sync="TRUE">292974.338546 4511757.229830</pos></centerPt><axisDimension type="002"><dimSize Sync="TRUE">1549</dimSize><dimResol><value Sync="TRUE" uom="m">0.150000</value></dimResol></axisDimension><axisDimension type="001"><dimSize Sync="TRUE">2193</dimSize><dimResol><value Sync="TRUE" uom="m">0.150000</value></dimResol></axisDimension><ptInPixel><PixOrientCd Sync="TRUE" value="001"></PixOrientCd></ptInPixel></Georect></spatRepInfo><contInfo><ImgDesc><contentTyp><ContentTypCd Sync="TRUE" value="003"></ContentTypCd></contentTyp><covDim><Band><dimDescrp Sync="TRUE">Band_1</dimDescrp><maxVal Sync="TRUE">87.261955</maxVal><minVal Sync="TRUE">53.256031</minVal><bitsPerVal Sync="TRUE">32</bitsPerVal><valUnit><UOM type="length"></UOM></valUnit></Band></covDim></ImgDesc></contInfo><mdDateSt Sync="TRUE">20221203</mdDateSt></metadata>
