# Supplementary material for: Relief Modeling in the Restoration of Extractive Activities Using Drone Imagery
Source: Sensors (Basel). 2023 Feb 13;23(4):2097. doi: 10.3390/s23042097 (PMC9963660; doi:10.3390/s23042097)
Supplement: Supplementary file 1 [file sensors-23-02097-s001.zip › Volume_Tool/commondata/raster_data/mde_area/prj.adf]

Projection    UTM
Zone          31
Datum         AI_ETRS89
Spheroid      GRS80
Units         METERS
Zunits        METERS
Parameters    
